# Supplementary material for: Gut microbial signatures in schizophrenia: exploring archaea, fungi, and bacteria
Source: BMC Psychiatry. 2026 Jan 2;26:113. doi: 10.1186/s12888-025-07721-3 (PMC12866035; doi:10.1186/s12888-025-07721-3)
Supplement: Supplementary file 1 — Supplementary Material 1 [file 12888_2025_7721_MOESM1_ESM.xlsx]

## Sheet: Sheet1
Supplemental Table 1. Clinical Characteristics of the Enrolled Individuals
Sample	group	Age（years）	Gender(1:male;2:female)	Marital_status（1：single;2:married）	BMI（kg/m2）	PANSS_total_scores（scores）	PANSS_positive_score（scores）	PANSS_negative_score（scores）
HC_1	HC	32	1	1	18.0427	NA	NA	NA
HC_2	HC	32	1	1	22.6003	NA	NA	NA
HC_3	HC	38	2	1	18.8189	NA	NA	NA
HC_4	HC	31	1	1	20.5761	NA	NA	NA
HC_5	HC	32	2	1	27.2392	NA	NA	NA
HC_6	HC	43	2	1	27.6817	NA	NA	NA
HC_7	HC	33	1	1	18.8189	NA	NA	NA
HC_8	HC	31	1	1	21.0938	NA	NA	NA
HC_9	HC	42	2	1	16.7657	NA	NA	NA
HC_10	HC	35	1	1	19.0039	NA	NA	NA
HC_11	HC	32	2	1	23.939	NA	NA	NA
HC_12	HC	33	1	1	21.7181	NA	NA	NA
HC_13	HC	32	2	1	20.8209	NA	NA	NA
HC_14	HC	30	2	1	17.3134	NA	NA	NA
HC_15	HC	32	1	1	22.3863	NA	NA	NA
HC_16	HC	41	1	1	20.9366	NA	NA	NA
HC_17	HC	31	1	1	19.5312	NA	NA	NA
HC_18	HC	33	1	1	20.984	NA	NA	NA
HC_19	HC	31	2	1	19.1571	NA	NA	NA
HC_21	HC	29	1	1	21.0498	NA	NA	NA
HC_22	HC	32	2	1	19.6752	NA	NA	NA
HC_23	HC	34	1	1	21.2031	NA	NA	NA
HC_25	HC	31	2	1	20.4467	NA	NA	NA
HC_27	HC	32	1	1	18.4911	NA	NA	NA
HC_28	HC	30	2	1	18.75	NA	NA	NA
HC_29	HC	31	2	1	22.0604	NA	NA	NA
HC_30	HC	30	1	1	20.2848	NA	NA	NA
HC_31	HC	31	2	1	20.5761	NA	NA	NA
HC_32	HC	33	1	1	20.4783	NA	NA	NA
HC_33	HC	32	1	1	21.7993	NA	NA	NA
HC_34	HC	33	2	1	18.2222	NA	NA	NA
HC_35	HC	32	2	1	21.4844	NA	NA	NA
HC_36	HC	35	2	1	20.7008	NA	NA	NA
HC_37	HC	33	1	1	18.2066	NA	NA	NA
HC_39	HC	30	2	1	17.2111	NA	NA	NA
HC_40	HC	31	2	1	20.1286	NA	NA	NA
HC_41	HC	33	1	1	19.052	NA	NA	NA
HC_42	HC	32	1	1	17.9931	NA	NA	NA
HC_43	HC	31	2	1	20.4491	NA	NA	NA
HC_44	HC	31	2	1	20.3954	NA	NA	NA
HC_45	HC	32	2	1	19.1111	NA	NA	NA
HC_46	HC	31	1	1	27.7323	NA	NA	NA
HC_47	HC	31	1	1	21.3382	NA	NA	NA
HC_48	HC	32	1	1	18.3594	NA	NA	NA
HC_50	HC	32	2	1	23.0518	NA	NA	NA
HC_51	HC	31	2	1	19.4674	NA	NA	NA
HC_52	HC	31	2	1	17.4413	NA	NA	NA
HC_53	HC	32	1	1	18.7783	NA	NA	NA
HC_54	HC	30	1	1	17.0068	NA	NA	NA
HC_55	HC	31	2	1	18.4265	NA	NA	NA
HC_56	HC	33	1	1	18.0427	NA	NA	NA
HC_57	HC	33	2	1	22.1893	NA	NA	NA
HC_58	HC	31	2	1	27.852	NA	NA	NA
HC_59	HC	32	1	1	20.0692	NA	NA	NA
HC_60	HC	42	2	2	19.7055	NA	NA	NA
HC_61	HC	52	1	2	22.9591	NA	NA	NA
HC_63	HC	41	1	2	21.5019	NA	NA	NA
HC_64	HC	38	1	2	23.03	NA	NA	NA
HC_65	HC	34	2	1	18.0427	NA	NA	NA
HC_67	HC	37	2	2	19.1953	NA	NA	NA
HC_68	HC	48	1	2	27.6601	NA	NA	NA
HC_69	HC	39	2	2	25.9701	NA	NA	NA
HC_70	HC	54	1	2	22.7244	NA	NA	NA
HC_72	HC	52	2	2	22.3081	NA	NA	NA
HC_73	HC	52	1	2	26.7759	NA	NA	NA
HC_74	HC	51	1	2	22.6422	NA	NA	NA
HC_76	HC	42	2	2	24.6094	NA	NA	NA
HC_77	HC	34	2	1	21.3382	NA	NA	NA
HC_78	HC	40	1	1	25.2163	NA	NA	NA
SCH_1	SCH	34	1	1	26.6749	84	21	18
SCH_2	SCH	41	1	1	19.0773	102	28	27
SCH_3	SCH	30	1	1	24.4418	102	28	27
SCH_4	SCH	35	1	1	24.1418	65	16	21
SCH_5	SCH	56	1	2	23.5666	96	27	24
SCH_6	SCH	29	1	1	15.3697	70	16	20
SCH_7	SCH	28	2	1	21.4573	100	24	22
SCH_9	SCH	26	1	2	23.1206	90	15	22
SCH_10	SCH	38	2	2	19.052	92	21	25
SCH_11	SCH	33	1	1	16.0494	85	21	23
SCH_12	SCH	20	1	1	18.0494	70	20	18
SCH_13	SCH	26	2	2	20.1348	77	32	22
SCH_15	SCH	49	2	2	20.2848	82	21	25
SCH_16	SCH	44	1	2	18.3655	95	17	25
SCH_17	SCH	27	1	1	19.3625	78	24	12
SCH_18	SCH	38	1	1	19.5418	64	17	12
SCH_19	SCH	33	2	2	24.4646	80	20	17
SCH_20	SCH	29	1	1	15.8725	73	23	11
SCH_21	SCH	19	1	1	16.0252	60	16	10
SCH_23	SCH	25	2	1	19.1001	79	27	9
SCH_24	SCH	53	2	2	20.4294	72	14	20
SCH_25	SCH	25	2	1	22.1367	100	22	22
SCH_26	SCH	31	2	1	21.1367	84	19	18
SCH_27	SCH	22	2	1	23.9512	86	21	25
SCH_28	SCH	36	2	1	19.9512	72	16	21
SCH_29	SCH	31	2	2	19.8413	71	14	21
SCH_30	SCH	26	1	1	22.8571	78	23	17
SCH_31	SCH	35	1	1	20.8571	62	20	13
SCH_32	SCH	24	1	1	19.4444	83	25	21
SCH_34	SCH	44	1	1	17.4444	71	21	14
SCH_35	SCH	31	2	1	24.1415	121	25	29
SCH_36	SCH	23	2	1	18.1415	103	21	23
SCH_37	SCH	29	2	1	24.1415	88	17	20
SCH_38	SCH	28	2	2	27.1809	98	29	17
SCH_39	SCH	33	2	2	29.1809	83	25	12
SCH_40	SCH	38	2	1	22.4913	88	26	17
SCH_41	SCH	30	1	1	24.9135	86	25	21
SCH_42	SCH	41	1	1	19.0773	79	19	23
SCH_43	SCH	45	2	2	20.4152	60	14	12
SCH_45	SCH	26	2	1	21.8314	85	24	19
SCH_46	SCH	29	1	1	18.5911	85	26	18
SCH_47	SCH	23	2	1	20.7031	77	22	16
SCH_48	SCH	36	2	1	17.5781	90	18	27
SCH_49	SCH	28	1	2	18.6197	81	21	16
SCH_50	SCH	39	1	2	28.7177	73	21	16
SCH_51	SCH	20	2	1	20.2848	87	24	21
SCH_52	SCH	30	1	2	27.7769	66	13	24
SCH_53	SCH	41	1	1	22.7244	85	18	24
SCH_54	SCH	40	2	1	19.433	75	13	23
SCH_56	SCH	27	1	1	23.6161	86	16	25
SCH_57	SCH	26	1	1	22.0522	80	19	21
SCH_58	SCH	38	1	1	24.539	75	11	29
SCH_60	SCH	31	2	2	27.1809	95	25	24
SCH_61	SCH	34	1	1	19.9573	83	18	25
SCH_62	SCH	32	1	1	18.2531	80	16	20
SCH_64	SCH	29	1	1	17.5697	89	21	24
SCH_65	SCH	27	1	1	21.6333	97	20	26
SCH_66	SCH	37	2	1	22.1222	66	27	8
SCH_68	SCH	25	2	1	20.3125	83	25	16
SCH_70	SCH	46	2	1	19.0311	84	20	7
SCH_72	SCH	29	2	2	19.487	98	20	26
