# Supplementary material for: Gut microbial signatures in schizophrenia: exploring archaea, fungi, and bacteria
Source: BMC Psychiatry. 2026 Jan 2;26:113. doi: 10.1186/s12888-025-07721-3 (PMC12866035; doi:10.1186/s12888-025-07721-3)
Supplement: Supplementary file 2 — Supplementary Material 2 [file 12888_2025_7721_MOESM2_ESM.xls]

## Sheet: Sheet1
Supplemental Table 2. Sequence and gene data statistics
Samples	group	Original sequence		Sequences after quality control				Sequences after host removal				Assembly						Gene prediction					Gene abundance
		Raw reads	Raw base (bp)	Clean reads	Clean base(bp)	Percent in raw reads(%)	Percent in raw bases(%)	Optimized reads	Optimized bases (bp)	Percent in raw reads (%)	Percent in raw bases (%)	Contigs	Contigs bases(bp)	N50(bp)	N90(bp)	Max(bp)	Min(bp)	ORFs	Total Length(bp)	Average Length(bp)	Max(bp)	Min(bp)	Unique number
HC_1	HC	50928202	7690158502	50631594	7629289758	99.4176	99.2085	41585872	6270343364	81.6559	81.5372	88486	125957053	5010	455	542740	300	172660	110556357	640.31	15816	102	53958
HC_2	HC	55713336	8412713736	55399736	8350620870	99.4371	99.2619	43989734	6635268756	78.9573	78.8719	136330	158103995	2018	435	189180	300	232082	138096186	595.03	17391	102	66492
HC_3	HC	49815648	7522162848	49543026	7466158652	99.4527	99.2555	39954052	6024678700	80.2038	80.0924	162728	205385088	2479	452	338124	300	295154	179998338	609.85	12360	102	87483
HC_4	HC	53037370	8008642870	52609962	7926435077	99.1941	98.9735	46456760	7001839834	87.5925	87.4285	80581	144364397	8287	522	452036	300	186891	127252356	680.89	20196	102	57640
HC_5	HC	49331906	7449117806	49030032	7388952735	99.3881	99.1923	41562860	6266760157	84.2515	84.1275	84395	145553642	5833	526	239034	300	187356	127570863	680.9	13179	102	70759
HC_6	HC	53778054	8120486154	53404846	8048929002	99.306	99.1188	49953614	7530941901	92.8885	92.74	67143	101666473	5250	473	510357	300	136800	88936344	650.12	12600	102	40516
HC_7	HC	54021320	8157219320	53576022	8068483884	99.1757	98.9122	45329614	6833388888	83.9106	83.7711	96495	165192218	6648	529	303562	300	214245	145108269	677.3	17757	102	69278
HC_8	HC	46563600	7031103600	46253708	6968984663	99.3345	99.1165	36636694	5524245646	78.681	78.5687	67752	90795101	3337	455	340850	300	128879	79298076	615.29	12288	102	27889
HC_9	HC	45048948	6802391148	44754966	6738716213	99.3474	99.0639	37205928	5608275800	82.59	82.4457	126500	167780523	2864	453	1024882	300	238288	146613087	615.28	17340	102	87705
HC_10	HC	49028494	7403302594	48704578	7336182983	99.3393	99.0934	39518834	5957477042	80.6038	80.4705	149437	203915778	3035	466	496935	300	284715	178085727	625.49	16329	102	87264
HC_11	HC	55230638	8339826338	54939262	8278911474	99.4724	99.2696	45361936	6840106126	82.1318	82.0174	98651	152658152	4119	504	272278	300	203271	133494390	656.73	12213	102	69982
HC_12	HC	52567886	7937750786	52275614	7883043230	99.444	99.3108	47351348	7142430166	90.0766	89.9805	56417	86243450	4813	484	430372	300	116646	75588387	648.02	11931	102	34166
HC_13	HC	53098182	8017825482	52796818	7952182001	99.4324	99.1813	42169314	6356689314	79.4176	79.282	103369	157236571	3941	498	655059	300	210791	138055662	654.94	24213	102	68291
HC_14	HC	54673584	8255711184	54352146	8178935605	99.4121	99.07	40331172	6076867470	73.7672	73.608	132714	173660793	2670	459	343656	300	245709	151544994	616.77	20820	102	77546
HC_15	HC	48831272	7373522072	48545266	7297696966	99.4143	98.9717	36638960	5519102218	75.0318	74.8503	151923	202772174	2691	466	567683	300	284997	177029280	621.16	24282	102	89847
HC_16	HC	53976662	8150475962	53695262	8094517564	99.4787	99.3134	42502624	6410730715	78.7426	78.6547	100489	148053939	3748	486	258720	300	201297	130276263	647.18	36630	102	75780
HC_17	HC	45041412	6801253212	44722626	6738008455	99.2922	99.0701	37866466	5707910859	84.0703	83.9244	109361	142438411	2553	459	554854	300	203823	125155599	614.04	17574	102	68755
HC_18	HC	52669886	7953152786	52329706	7888172766	99.3541	99.183	42355778	6387850379	80.4174	80.3185	126682	178215684	3182	474	168883	300	246069	155493798	631.91	11547	102	66929
HC_19	HC	55725406	8414536306	55415010	8350190158	99.443	99.2353	45644410	6883081056	81.9095	81.7999	89639	139502086	4943	488	470814	300	187500	121978605	650.55	12213	102	74644
HC_21	HC	53995974	8153392074	53675050	8090041481	99.4057	99.223	46553870	7020079126	86.2173	86.1001	122388	171753491	3210	468	354634	300	238356	150561381	631.67	14766	102	80068
HC_22	HC	49388904	7457724504	49128120	7403018542	99.472	99.2665	38776800	5847574131	78.5132	78.4096	145303	201586115	3014	474	561818	300	282364	176983002	626.79	23904	102	85833
HC_23	HC	48651476	7346372876	48361286	7288820483	99.4035	99.2166	38933630	5871112716	80.0256	79.9185	95052	139695339	3860	477	388398	300	189171	122132694	645.62	10914	102	70747
HC_25	HC	54690282	8258232582	54356148	8190387963	99.389	99.1785	42216464	6365678815	77.1919	77.0828	75548	135082957	6138	552	321557	300	172794	118493220	685.75	40044	102	70928
HC_27	HC	46516174	7023942274	46232382	6963869412	99.3899	99.1447	37053270	5585582043	79.6567	79.522	140977	192775894	3027	470	282544	300	269079	168594864	626.56	13260	102	88917
HC_28	HC	45658954	6894502054	45405968	6842218161	99.4459	99.2417	39941790	6021588126	87.4785	87.339	139057	183362811	3048	452	665362	300	259641	160791795	619.29	39978	102	90053
HC_29	HC	45400474	6855471574	45097006	6799336662	99.3316	99.1812	36106938	5445884909	79.5299	79.4385	107173	144926685	3104	457	354832	300	202090	126721650	627.06	12156	102	66573
HC_30	HC	60295126	9104564026	59939168	9030501021	99.4096	99.1865	48756210	7350675291	80.8626	80.7362	82335	132541949	4377	518	425414	300	174811	116264748	665.09	39978	102	72179
HC_31	HC	55661758	8404925458	55266836	8325323483	99.2905	99.0529	43278146	6525021291	77.752	77.6333	91581	124740905	3255	461	305829	300	173660	109724676	631.84	10857	102	55053
HC_32	HC	58904366	8894559266	58530232	8818527890	99.3648	99.1452	48533350	7316632074	82.3935	82.2596	79590	137256133	5783	534	264686	300	175965	119902191	681.4	39975	102	56319
HC_33	HC	52880148	7984902348	52638678	7936892341	99.5434	99.3987	42745798	6447608492	80.8352	80.7475	128701	166666105	2779	453	187680	300	233302	143917128	616.87	12213	102	65129
HC_34	HC	50984872	7698715672	50702002	7634050985	99.4452	99.1601	40076544	6040943161	78.6048	78.4669	135254	182430341	3513	454	336947	300	256779	159518346	621.23	39921	102	90404
HC_35	HC	57781530	8725011030	57424314	8647861363	99.3818	99.1158	47594994	7173826978	82.3706	82.2214	145925	221803250	3763	498	365772	300	298996	194130495	649.27	74571	102	91413
HC_36	HC	52763332	7967263132	52463798	7907188270	99.4323	99.246	43201468	6514711606	81.8778	81.7685	203906	266047658	2632	459	227102	300	377308	232439028	616.05	16626	102	99701
HC_37	HC	52597710	7942254210	52332244	7884676261	99.4953	99.275	42393758	6392197256	80.6	80.4834	110515	144240807	3285	438	409183	300	204268	126155040	617.6	39978	102	58104
HC_39	HC	49278232	7441013032	48974800	7378586181	99.3842	99.161	39852096	6008942515	80.8716	80.7544	138670	204663176	3821	484	363875	300	281830	180250368	639.57	31332	102	86636
HC_40	HC	49319534	7447249634	49006584	7383652490	99.3655	99.146	40322398	6079336688	81.7575	81.632	127828	191075406	4005	480	263517	300	257673	167037381	648.25	16170	102	78772
HC_41	HC	54670988	8255319188	54251118	8168610938	99.232	98.9497	50470272	7601990720	92.3164	92.086	84969	134250849	5193	485	413066	300	178701	117220992	655.96	13836	102	73169
HC_42	HC	54293832	8198368632	53919556	8122822268	99.3106	99.0785	45018038	6787058610	82.9156	82.7855	127224	182389193	3656	480	251262	300	249927	159865686	639.65	15282	102	93369
HC_43	HC	51741666	7812991566	51442774	7751536117	99.4223	99.2134	46065654	6944254580	89.0301	88.8809	84926	149195707	7050	518	316693	300	192071	130541961	679.65	38061	102	68012
HC_44	HC	61186982	9239234282	60882264	9168099202	99.502	99.2301	47012242	7088372172	76.8337	76.7203	146533	208332475	3527	476	588452	300	288533	181318038	628.41	40101	102	84579
HC_45	HC	43194736	6522405136	42933090	6471877075	99.3943	99.2253	40505960	6107545059	93.7752	93.6395	87442	119560348	3512	457	386888	300	168481	104302671	619.08	14292	102	46030
HC_46	HC	49564714	7484271814	49206700	7412061600	99.2777	99.0352	45578900	6867707522	91.9584	91.7619	125093	173122965	3062	469	273424	300	241065	151162389	627.06	39852	102	81193
HC_47	HC	50198482	7579970782	49928390	7524490209	99.462	99.2681	39794610	6001588583	79.2745	79.1769	112647	162597605	3854	473	351030	300	222009	142691115	642.73	75204	102	66617
HC_48	HC	54125264	8172914864	53822142	8112156467	99.44	99.2566	43825706	6609063655	80.9709	80.8654	73471	109773839	5732	466	599076	300	149706	97128342	648.79	40689	102	44194
HC_50	HC	56708028	8562912228	56381358	8495789253	99.4239	99.2161	43618734	6577362088	76.9181	76.8122	148760	186234641	2289	457	230601	300	267188	162659646	608.78	16716	102	76534
HC_51	HC	57402000	8667702000	57063878	8594903250	99.411	99.1601	45112570	6801131028	78.5906	78.4652	125049	175527253	3506	466	423496	300	242578	153869382	634.31	18255	102	86816
HC_52	HC	44515738	6721876438	44192084	6657728343	99.2729	99.0457	34752448	5238770632	78.0678	77.9361	146883	196997142	3166	455	563335	300	278195	172110387	618.67	12780	102	85603
HC_53	HC	51573688	7787626888	51251910	7726228573	99.3761	99.2116	46340776	6988030303	89.8535	89.7325	67935	105792093	4709	499	321665	300	141916	92647506	652.83	10707	102	40290
HC_54	HC	53573140	8089544140	53265258	8020842441	99.4253	99.1507	41763784	6295690338	77.9566	77.825	151552	204106846	2781	471	345885	300	287105	178612740	622.12	22137	102	94414
HC_55	HC	57235644	8642582244	56897156	8571624783	99.4086	99.179	47014020	7088506917	82.1412	82.0184	124955	195855854	4503	497	633794	300	261030	172067343	659.19	21735	102	92087
HC_56	HC	57759944	8721751544	57406604	8648552835	99.3883	99.1607	47563436	7171753772	82.3467	82.2284	118680	175757909	3342	502	336902	300	239591	154273227	643.9	45309	102	86158
HC_57	HC	58122642	8776518942	57781652	8711175970	99.4133	99.2555	49186654	7416847182	84.6256	84.5078	130713	174627845	3203	454	332401	300	244578	153684432	628.37	22455	102	85687
HC_58	HC	53251532	8040981332	52949150	7981143145	99.4322	99.2558	43946782	6627600048	82.5268	82.4228	171770	235521817	3005	469	276360	300	327173	206101692	629.95	40029	102	100483
HC_59	HC	52665144	7952436744	52386958	7897578126	99.4718	99.3102	42565138	6420104566	80.8222	80.7313	145759	193612295	2671	471	263933	300	272707	169148214	620.26	17574	102	79348
HC_60	HC	83207730	12481159500	81240562	10571764469	97.6358	84.7018	32871966	4321018422	39.5059	34.6203	155452	168503230	1753	414	408197	300	251814	150204528	596.49	9087	102	66234
HC_61	HC	70055028	10508254200	67559538	9128885695	96.4378	86.8735	28595422	3937619934	40.8185	37.4717	117106	167735823	3441	476	861437	300	224039	149092254	665.47	16611	102	60815
HC_63	HC	96978018	14546702700	93081234	12381895732	95.9818	85.1182	52732572	7093957522	54.3758	48.7668	187911	194703273	1562	401	454512	300	302135	171342456	567.11	14748	102	86948
HC_64	HC	93990092	14098513800	90928592	12233293635	96.7427	86.7701	41388102	5684003641	44.0345	40.3163	134755	147813922	1827	408	317864	300	223958	129726321	579.24	16545	102	71843
HC_65	HC	98807472	14821120800	95939370	12968367298	97.0973	87.4992	80747240	10947497608	81.7218	73.8642	177585	205320566	2349	407	585860	300	304652	181494819	595.74	17217	102	79785
HC_67	HC	81890324	12283548600	78830472	10254266200	96.2635	83.4797	64030834	8324299196	78.191	67.7679	155230	184336196	2211	414	605158	300	267668	163178925	609.63	21474	102	79033
HC_68	HC	70906448	10635967200	69361662	9215544574	97.8214	86.6451	54163580	7220143608	76.3874	67.8842	222150	248161998	2095	403	265362	300	372746	219618702	589.19	15189	102	82506
HC_69	HC	69535472	10430320800	68185394	9127299040	98.0584	87.5074	56407936	7568173705	81.1211	72.5594	218646	251595288	1964	421	354930	300	369756	223180758	603.59	18858	102	85958
HC_70	HC	79523170	11928475500	77101954	10088206708	96.9553	84.5725	32609094	4329776890	41.0058	36.2978	151756	163931205	1699	413	373561	300	246156	145769472	592.18	16641	102	68082
HC_72	HC	89034590	13355188500	86349480	10831489159	96.9842	81.1032	71557520	8941856698	80.3705	66.9542	176005	196817574	2043	397	371615	300	292219	174921651	598.6	23814	102	80501
HC_73	HC	78976212	11846431800	76197834	10103072138	96.482	85.2837	60464114	8042387067	76.5599	67.8887	178842	226200300	2905	425	282479	300	321722	200378880	622.83	20217	102	85509
HC_74	HC	81868846	12280326900	80284884	10669379602	98.0652	86.8819	53867754	7190839858	65.7976	58.5558	223490	235794292	1756	400	357173	300	363423	208363668	573.34	15513	102	89885
HC_76	HC	73233384	10985007600	72152208	9896909763	98.5237	90.0947	34043662	4727847591	46.4865	43.0391	263967	255285934	1316	400	250221	300	407814	226482357	555.36	16641	102	83928
HC_77	HC	80016424	12002463600	76048894	10129332108	95.0416	84.3938	31348820	4244475314	39.178	35.3634	100811	118341693	2086	429	288506	300	172070	104550600	607.61	9990	102	55269
HC_78	HC	73034240	10955136000	71176600	9303604346	97.4565	84.9246	55311902	7235434333	75.7342	66.046	150400	171962476	2217	409	439054	300	255481	152123667	595.44	15189	102	80169
SCH_1	SCH	44394392	6703553192	44036674	6632287451	99.1942	98.9369	31993796	4820052069	72.0672	71.9029	108943	136382615	2567	440	206792	300	194818	119309490	612.42	12705	102	52938
SCH_2	SCH	50008136	7551228536	49704952	7486207197	99.3937	99.1389	37047750	5581595131	74.0834	73.9164	93608	139557953	3944	482	272276	300	187225	121584087	649.4	39960	102	67161
SCH_3	SCH	43592692	6582496492	43297128	6522535290	99.322	99.0891	32694880	4926617866	75.0008	74.8442	158473	172554263	1777	416	368590	300	263106	150863964	573.4	17574	102	83585
SCH_4	SCH	47414338	7159565038	47104588	7095905172	99.3467	99.1108	35191526	5302324567	74.2213	74.0593	219997	242786508	1761	419	368591	300	370025	213230421	576.26	44931	102	100179
SCH_5	SCH	41072274	6201913374	40825274	6150510762	99.3986	99.1712	31239828	4707582849	76.0606	75.9053	58286	89268501	6285	469	398056	300	120039	78780522	656.29	12609	102	28397
SCH_6	SCH	46564406	7031225306	46258334	6964040180	99.3427	99.0445	33277138	5011814713	71.4648	71.2794	70207	93120252	3292	447	428886	300	132597	82486527	622.08	12708	102	51161
SCH_7	SCH	45357006	6848907906	45019430	6783064991	99.2557	99.0386	40101352	6042687896	88.4127	88.2285	84685	106749742	2713	442	229208	300	152724	93742932	613.81	12129	102	56723
SCH_9	SCH	46675216	7047957616	46400898	6991795512	99.4123	99.2031	34851874	5252282698	74.6689	74.5221	117304	169293664	3400	482	211807	300	230097	148957725	647.37	19758	102	70220
SCH_10	SCH	45908346	6932160246	45607864	6874239997	99.3455	99.1645	40321036	6077903834	87.8294	87.6769	98059	134197647	2956	468	341077	300	187060	117585693	628.6	14799	102	60214
SCH_11	SCH	44130004	6663630604	43835860	6606960521	99.3335	99.1496	36183348	5453809606	81.9926	81.8444	67951	105805461	5137	491	355255	300	141073	92955129	658.92	14682	102	51020
SCH_12	SCH	46357412	6999969212	46084818	6944791360	99.412	99.2117	35072134	5286001918	75.6559	75.5146	90655	125654576	3263	468	223117	300	173825	110703552	636.87	9867	102	54268
SCH_13	SCH	43738188	6604466388	43455378	6548824685	99.3534	99.1575	35055366	5283325055	80.1482	79.9962	56770	97480255	5541	534	380026	300	125038	85159746	681.07	16641	102	41910
SCH_15	SCH	41340416	6242402816	41031790	6178319310	99.2535	98.9734	32408106	4881609016	78.3933	78.2008	143685	171390363	2043	439	320910	300	252341	149798448	593.63	14736	102	75461
SCH_16	SCH	46756836	7060282236	46430668	6994235833	99.3024	99.0645	37208794	5605481809	79.5794	79.3946	88903	129461844	3694	478	305000	300	175737	113642229	646.66	31584	102	49670
SCH_17	SCH	40565044	6125321644	40337802	6078656295	99.4398	99.2382	29796470	4491141007	73.4536	73.3209	56357	94063483	8102	491	341836	300	123673	82800162	669.51	24606	102	37592
SCH_18	SCH	42488742	6415800042	42258806	6369419313	99.4588	99.2771	30571040	4608012992	71.9509	71.8229	63358	97475261	5968	475	276483	300	130563	86225817	660.42	12213	102	38337
SCH_19	SCH	42963438	6487479138	42666154	6430807053	99.3081	99.1264	34839186	5252215930	81.0903	80.9593	131687	167119190	2390	455	762194	300	238313	146894466	616.39	10914	102	48321
SCH_20	SCH	41759444	6305676044	41488926	6249472066	99.3522	99.1087	32606182	4912810437	78.081	77.9109	114591	168874477	4042	475	362229	300	229094	148050309	646.24	10698	102	76159
SCH_21	SCH	46800926	7066939826	46480912	7001084796	99.3162	99.0681	35601534	5363408037	76.0701	75.8943	120914	165677941	3071	466	368438	300	230420	144994200	629.26	13836	102	73569
SCH_23	SCH	42130490	6361703990	41875828	6311588576	99.3955	99.2122	34096212	5139124157	80.93	80.7822	97110	121041393	2688	437	537089	300	176198	106532955	604.62	12288	102	26512
SCH_24	SCH	42950372	6485506172	42661546	6429810098	99.3275	99.1412	39750476	5991641763	92.5498	92.3851	170899	219722030	2564	454	449457	300	314778	192141102	610.4	22617	102	84893
SCH_25	SCH	41328162	6240552462	41070142	6185993784	99.3757	99.1257	35382870	5329800898	85.6144	85.4059	72797	100524455	2957	469	302358	300	138591	87841452	633.82	28446	102	44254
SCH_26	SCH	55278610	8347070110	54903092	8273085315	99.3207	99.1136	48165274	7260432559	87.1318	86.9818	49670	90963748	7102	533	530542	300	114439	79206069	692.12	9762	102	36964
SCH_27	SCH	47865262	7227654562	47580862	7168058398	99.4058	99.1754	38223388	5763265255	79.8562	79.7391	77906	120909720	4205	503	507482	300	161216	105858555	656.63	40212	102	59078
SCH_28	SCH	47211990	7129010490	46920110	7071618063	99.3818	99.1949	39935872	6022664277	84.5884	84.4811	115193	154148656	3652	451	295289	300	217851	135611481	622.5	21708	102	69150
SCH_29	SCH	58150322	8780698622	57831674	8718197717	99.452	99.2882	45322834	6836919379	77.9408	77.863	55873	105444042	7261	576	287115	300	131885	92612535	702.22	11556	102	36785
SCH_30	SCH	49825792	7523694592	49545618	7463541539	99.4377	99.2005	44780856	6749258724	89.8749	89.7067	54724	89564831	6615	500	198191	300	116569	78269958	671.45	13251	102	37568
SCH_31	SCH	50318548	7598100748	49985084	7533836151	99.3373	99.1542	43407184	6545088613	86.2648	86.1411	47151	64836916	2796	483	203075	300	90136	56589546	627.82	10932	102	30545
SCH_32	SCH	52864646	7982561546	52490316	7910620557	99.2919	99.0988	47649586	7183381338	90.1351	89.9884	85073	111271747	3020	452	241283	300	158052	97740057	618.4	12138	102	44966
SCH_34	SCH	46085646	6958932546	45746016	6895599795	99.263	99.0899	40463790	6101294064	87.8013	87.6757	51573	89793411	7857	515	359548	300	115291	78373458	679.79	39930	102	46407
SCH_35	SCH	53316190	8050744690	52955526	7980440680	99.3235	99.1267	45539086	6865607698	85.4132	85.2792	162124	200886229	2368	448	223863	300	289896	175724325	606.16	12942	102	80533
SCH_36	SCH	56827790	8580996290	56326524	8479540332	99.1179	98.8177	53226374	8015260539	93.6626	93.4071	197010	207126735	1566	413	195091	300	318566	181512672	569.78	12660	102	75854
SCH_37	SCH	51582258	7788920958	51269636	7727162262	99.3939	99.2071	42695038	6438010003	82.7708	82.656	166625	219131398	2873	454	433882	300	311061	191286570	614.95	12942	102	81921
SCH_38	SCH	48490112	7322006912	48227934	7268778181	99.4593	99.273	40262716	6071556072	83.0328	82.922	152213	203371851	2697	471	330011	300	288020	178112040	618.4	12729	102	84112
SCH_39	SCH	51841942	7828133242	51489684	7758598942	99.3205	99.1117	44273318	6674693625	85.4006	85.2655	183409	222475267	2086	444	330011	300	326013	195262455	598.94	24309	102	95976
SCH_40	SCH	56464066	8526073966	56064478	8448887496	99.2923	99.0947	46198586	6965759859	81.8194	81.6995	108820	172145906	5356	499	483154	300	230399	150988722	655.34	23904	102	70334
SCH_41	SCH	57112178	8623938878	56757778	8554441298	99.3795	99.1941	45330230	6835681848	79.3705	79.264	99535	140476395	3464	466	313802	300	193953	122967363	634.01	21972	102	72444
SCH_42	SCH	43119474	6511040574	42810798	6449383516	99.2841	99.053	36072800	5434768704	83.6578	83.47	74077	112438868	4199	486	318603	300	149728	98336994	656.77	20421	102	51209
SCH_43	SCH	48027894	7252211994	47700270	7186612239	99.3178	99.0955	41617976	6270750627	86.6538	86.4667	129790	158516269	2159	446	449415	300	231198	138776553	600.25	13179	102	69462
SCH_45	SCH	102006718	15301007700	99348978	12775579551	97.3945	83.495	39298454	5139363050	38.5254	33.5884	91284	100915653	2062	405	394469	300	152681	89501607	586.2	9972	102	52563
SCH_46	SCH	108423362	16263504300	105772708	13273117746	97.5553	81.6129	32804686	4055761084	30.2561	24.9378	121935	123506730	1545	394	295337	300	190794	109879905	575.91	12228	102	56358
SCH_47	SCH	96072752	14410912800	91132596	11677174527	94.8579	81.0301	61630836	7934204982	64.1502	55.0569	87019	100830401	2126	414	465707	300	150552	89184882	592.39	10095	102	50714
SCH_48	SCH	99193654	14879048100	94716334	11798828192	95.4863	79.2983	34900842	4381764055	35.1846	29.4492	68908	82136468	2781	415	482958	300	119600	72810720	608.79	18975	102	42379
SCH_49	SCH	83065342	12459801300	80810766	10813068206	97.2858	86.7836	64024004	8595956700	77.0767	68.9895	154538	185502819	2151	428	490300	300	269885	163928388	607.4	15288	102	62486
SCH_50	SCH	94174384	14126157600	92014128	12177873450	97.7061	86.208	35251732	4789078457	37.4324	33.9022	92669	115897000	3050	427	569715	300	166647	102782016	616.76	12954	102	45895
SCH_51	SCH	86991284	13048692600	85314086	11260723405	98.072	86.2977	32885744	4413762814	37.8035	33.8253	96809	103717800	1723	402	379610	300	156704	91917954	586.57	15465	102	51633
SCH_52	SCH	98673142	14800971300	96103224	12900134827	97.3955	87.1574	43139366	5934719835	43.7195	40.0968	224901	220148689	1339	398	444166	300	346219	195389754	564.35	16641	102	77623
SCH_53	SCH	121332990	18199948500	115845160	15172641233	95.4771	83.3664	50960170	6794633525	42.0003	37.3333	129255	166668044	2907	444	258523	300	230874	148037148	641.2	16641	102	51479
SCH_54	SCH	161948736	24292310400	158988904	21908893422	98.1724	90.1886	69622292	9846289840	42.9903	40.5325	105908	161726231	5777	470	679818	300	213866	143464872	670.82	18762	102	30251
SCH_56	SCH	143891736	21583760400	141405070	19380083197	98.2718	89.7901	57701702	8115645387	40.1008	37.6007	60694	121278210	9290	567	390062	300	145691	107594601	738.51	18975	102	31973
SCH_57	SCH	89699192	13454878800	87172108	11475047423	97.1827	85.2854	53824464	7128278191	60.0055	52.9791	210344	235293864	1969	406	453328	300	351195	208784508	594.5	15402	102	89105
SCH_58	SCH	86513878	12977081700	83778344	11073998064	96.838	85.335	24610746	3352416481	28.4472	25.8334	42848	37494322	1023	373	510844	300	62950	32653839	518.73	20778	102	27773
SCH_60	SCH	58696186	8804427900	57161794	7528900202	97.3859	85.5127	21205554	2815302573	36.1277	31.976	160930	159024460	1349	410	253557	300	247252	141331542	571.61	12213	102	60094
SCH_61	SCH	93601516	14040227400	91015250	11912807865	97.2369	84.8477	31793798	4217481451	33.9672	30.0386	129698	146572700	1897	424	310544	300	215298	130038861	603.99	20775	102	63435
SCH_62	SCH	112452900	16867935000	109351844	13948015107	97.2424	82.6895	43295778	5590535203	38.5013	33.143	164729	187040641	1930	419	473250	300	278745	165614613	594.14	17433	102	77357
SCH_64	SCH	87633864	13145079600	83976100	10821969644	95.8261	82.3272	44099802	5754010544	50.3228	43.7731	213856	212557598	1433	394	389046	300	338952	187595154	553.46	16566	102	101290
SCH_65	SCH	74265470	11139820500	72257102	9427493501	97.2957	84.6288	27663658	3675935615	37.2497	32.9982	69843	85357046	2576	429	186431	300	123434	74713344	605.29	12534	102	35983
SCH_66	SCH	100688316	15103247400	98267746	13365004429	97.596	88.4909	43714300	6099049350	43.4155	40.3824	135442	191397087	4798	447	426314	300	262972	168497082	640.74	15024	102	82531
SCH_68	SCH	106105146	15915771900	103377522	14119008629	97.4293	88.7108	64151260	8870721643	60.4601	55.7354	202262	246967302	2757	420	342135	300	357620	218570520	611.18	13680	102	70530
SCH_70	SCH	49000426	7399064326	48715890	7342015882	99.4193	99.229	39800248	6001946775	81.2243	81.1176	115545	165414395	3114	489	197730	300	225771	144725967	641.03	17691	102	71111
SCH_72	SCH	51575022	7787828322	51314918	7734818712	99.4957	99.3193	38132276	5752008135	73.9355	73.8589	63349	105985045	8454	499	378976	300	139962	93060852	664.9	39432	102	41340
